# Supplementary material for: Efficient Visible-Light Photocatalysis of TiO2-δ Nanobelts Utilizing Self-Induced Defects and Carbon Doping
Source: Nanomaterials (Basel). 2021 May 23;11(6):1377. doi: 10.3390/nano11061377 (PMC8224642; doi:10.3390/nano11061377)
Supplement: Supplementary file 1 [file nanomaterials-11-01377-s001.zip]

Archive with 1 entries (1 files):
- nanomaterials-1191749-SI.pdf
